# Supplementary material for: Protocol for a Multi-Level Policy Analysis of Non-Communicable Disease Determinants of Diet and Physical Activity: Implications for Low- and Middle-Income Countries in Africa and the Caribbean
Source: Int J Environ Res Public Health. 2021 Dec 10;18(24):13061. doi: 10.3390/ijerph182413061 (PMC8700960; doi:10.3390/ijerph182413061)
Supplement: Supplementary file 1 [file ijerph-18-13061-s001.zip]

Archive with 2 entries (2 files):
- File S1 Template letter when requesting policy documents.pdf
- Table S1 Template for Codebook development.xlsx
